# Supplementary material for: Public Perceptions of Community Pharmacy-Based Naloxone Services: A National Cross-Sectional Survey
Source: Pharmacy (Basel). 2022 Dec 9;10(6):171. doi: 10.3390/pharmacy10060171 (PMC9781939; doi:10.3390/pharmacy10060171)
Supplement: Supplementary file 1 [file pharmacy-10-00171-s001.zip]

Archive with 1 entries (1 files):
- pharmacy-2073194-SI.pdf
